# Supplementary material for: Functional mechanisms underlying pleiotropic risk alleles at the 19p13.1 breast–ovarian cancer susceptibility locus
Source: Nat Commun. 2016 Sep 7;7:12675. doi: 10.1038/ncomms12675 (PMC5023955; doi:10.1038/ncomms12675)
Supplement: Supplementary Data 1 — EQTL analyses in normal breast tissues from the METABRIC study. P-values from linear regression analyses. (XLSX 49 kb) [file 41467_2016_BFncomms12675_MOESM1636_ESM.xlsx]

## Sheet: SD1 
Supplementary Data 1. EQTL analyses in normal breast tissues from the METABRIC study. P-values from linear regression analyses.
SNP	Probe ID	Gene	beta	t-stat	P-value	FDR
rs10424198	ilmn_1712707	ABHD8	0.105	3.124	0.002	0.025
rs13343778	ilmn_1712707	ABHD8	0.105	3.094	0.002	0.025
rs28473003	ilmn_1712707	ABHD8	0.105	3.092	0.002	0.025
rs55924783	ilmn_1712707	ABHD8	0.104	3.052	0.003	0.025
rs4808616	ilmn_1712707	ABHD8	0.103	3.044	0.003	0.025
rs61494113	ilmn_1712707	ABHD8	0.103	3.033	0.003	0.025
rs67397200	ilmn_1712707	ABHD8	0.102	3.014	0.003	0.025
rs113299211	ilmn_1712707	ABHD8	0.102	3.012	0.003	0.025
rs111961716	ilmn_1712707	ABHD8	0.101	2.975	0.003	0.025
rs4808076	ilmn_1712707	ABHD8	0.094	2.782	0.006	0.035
rs56069439	ilmn_1712707	ABHD8	0.094	2.775	0.006	0.035
rs10419397	ilmn_1712707	ABHD8	0.092	2.743	0.007	0.035
rs4808075	ilmn_1712707	ABHD8	0.092	2.742	0.007	0.035
rs4808076	ilmn_1806937	BABAM1	0.049	1.701	0.091	0.283
rs10419397	ilmn_1806937	BABAM1	0.049	1.697	0.092	0.283
rs4808075	ilmn_1806937	BABAM1	0.049	1.694	0.093	0.283
rs56069439	ilmn_1806937	BABAM1	0.049	1.691	0.093	0.283
rs111961716	ilmn_1806937	BABAM1	0.048	1.657	0.1	0.283
rs113299211	ilmn_1806937	BABAM1	0.048	1.652	0.101	0.283
rs67397200	ilmn_1806937	BABAM1	0.048	1.651	0.101	0.283
rs55924783	ilmn_1806937	BABAM1	0.048	1.647	0.102	0.283
rs4808616	ilmn_1806937	BABAM1	0.048	1.646	0.102	0.283
rs13343778	ilmn_1806937	BABAM1	0.048	1.639	0.104	0.283
rs61494113	ilmn_1806937	BABAM1	0.048	1.62	0.107	0.283
rs28473003	ilmn_1806937	BABAM1	0.048	1.615	0.109	0.283
rs10424198	ilmn_1806937	BABAM1	0.043	1.475	0.143	0.356
rs28473003	ilmn_2091590	ANKLE1	-0.043	-1.246	0.215	0.434
rs61494113	ilmn_2091590	ANKLE1	-0.042	-1.238	0.218	0.434
rs13343778	ilmn_2091590	ANKLE1	-0.042	-1.221	0.224	0.434
rs55924783	ilmn_2091590	ANKLE1	-0.042	-1.219	0.225	0.434
rs113299211	ilmn_2091590	ANKLE1	-0.042	-1.219	0.225	0.434
rs4808616	ilmn_2091590	ANKLE1	-0.042	-1.218	0.225	0.434
rs111961716	ilmn_2091590	ANKLE1	-0.041	-1.217	0.226	0.434
rs67397200	ilmn_2091590	ANKLE1	-0.041	-1.213	0.227	0.434
rs10424198	ilmn_2091590	ANKLE1	-0.041	-1.195	0.234	0.435
rs4808076	ilmn_2091590	ANKLE1	-0.038	-1.115	0.267	0.467
rs56069439	ilmn_2091590	ANKLE1	-0.038	-1.113	0.268	0.467
rs10419397	ilmn_2091590	ANKLE1	-0.037	-1.086	0.279	0.467
rs4808075	ilmn_2091590	ANKLE1	-0.036	-1.085	0.28	0.467
rs13343778	ilmn_2396813	BABAM1	0.024	0.741	0.46	0.649
rs55924783	ilmn_2396813	BABAM1	0.023	0.723	0.471	0.649
rs4808616	ilmn_2396813	BABAM1	0.023	0.717	0.475	0.649
rs10424198	ilmn_2396813	BABAM1	0.022	0.71	0.479	0.649
rs67397200	ilmn_2396813	BABAM1	0.023	0.709	0.479	0.649
rs113299211	ilmn_2396813	BABAM1	0.022	0.704	0.483	0.649
rs111961716	ilmn_2396813	BABAM1	0.022	0.687	0.494	0.649
rs4808076	ilmn_2396813	BABAM1	0.021	0.67	0.504	0.649
rs28473003	ilmn_2396813	BABAM1	0.021	0.668	0.505	0.649
rs56069439	ilmn_2396813	BABAM1	0.021	0.666	0.507	0.649
rs10419397	ilmn_2396813	BABAM1	0.021	0.658	0.512	0.649
rs4808075	ilmn_2396813	BABAM1	0.021	0.654	0.514	0.649
rs61494113	ilmn_2396813	BABAM1	0.021	0.646	0.519	0.649
rs4808076	ilmn_1751744	ANKLE1	-0.003	-0.174	0.862	0.913
rs10419397	ilmn_1751744	ANKLE1	-0.003	-0.173	0.863	0.913
rs4808075	ilmn_1751744	ANKLE1	-0.003	-0.172	0.864	0.913
rs56069439	ilmn_1751744	ANKLE1	-0.003	-0.17	0.865	0.913
rs10424198	ilmn_1751744	ANKLE1	-0.003	-0.162	0.872	0.913
rs61494113	ilmn_1751744	ANKLE1	-0.003	-0.141	0.888	0.913
rs28473003	ilmn_1751744	ANKLE1	-0.002	-0.137	0.892	0.913
rs67397200	ilmn_1751744	ANKLE1	-0.002	-0.115	0.909	0.913
rs111961716	ilmn_1751744	ANKLE1	-0.002	-0.112	0.911	0.913
rs113299211	ilmn_1751744	ANKLE1	-0.002	-0.111	0.912	0.913
rs4808616	ilmn_1751744	ANKLE1	-0.002	-0.11	0.912	0.913
rs55924783	ilmn_1751744	ANKLE1	-0.002	-0.11	0.912	0.913
rs13343778	ilmn_1751744	ANKLE1	-0.002	-0.11	0.913	0.913
