# Supplementary material for: Functional mechanisms underlying pleiotropic risk alleles at the 19p13.1 breast–ovarian cancer susceptibility locus
Source: Nat Commun. 2016 Sep 7;7:12675. doi: 10.1038/ncomms12675 (PMC5023955; doi:10.1038/ncomms12675)
Supplement: Supplementary Data 2 — Expression QTL analyses in normal primary ovarian and fallopian tube secretory epithelial cells, using Fluidigm gene expression chips and TaqMan probes. Positive results were verified using the 7900HT fast real-time PCR system (Life Technologies). # The positive result for MYO9B was not reproducible but † the ANKLE1 association was verified (P=0.002). (XLSX 41 kb) [file 41467_2016_BFncomms12675_MOESM1637_ESM.xlsx]

## Sheet: SD2 
Supplementary Data 2. Expression QTL analyses in normal primary ovarian and fallopian tube secretory epithelial cells, using Fluidigm gene expression chips and TaqMan probes. Positive results were verified using the 7900HT fast real-time PCR system (Life Technologies). # The positive result for MYO9B was not reproducible but † the ANKLE1 association was verified (P=0.002).
SNP	Gene	P-value	Mean Expression
			Common Homozygote	Het + Rare Homozygote
rs67397200	NWD1	0.74	0.02	0.03
rs67397200	SIN3B	0.64	0.14	0.14
rs67397200	F2RL3	0.17	0.07	0.06
rs67397200	CPAMD8	No Exp
rs67397200	HAUS8	0.41	0.44	0.32
rs67397200	MYO9B^	0.0057 #	0.14	0.12
rs67397200	USE1	0.36	0.17	0.2
rs67397200	OCEL1	0.28	0.18	0.11
rs67397200	NR2F6	0.42	0.23	0.23
rs67397200	USHBP1	0.61	0.08	0
rs67397200	BABAM1	0.47	0.05	0.09
rs67397200	ANKRD41^	0.0115 †	1.06	0.61
rs67397200	ABHD8	0.23	0.01	0.08
rs67397200	MRPL34	0.11	0.39	0.28
rs67397200	DDA1	0.76	0.04	0.02
rs67397200	ANO8	0.23	0.3	0.25
rs67397200	GTPBP3^	0.05	0.09	0.07
rs67397200	PLVAP	0.18	0.14	0.32
rs67397200	BST2	0.66	0.88	0.96
rs67397200	FAM125A	0.7	0.48	0.49
rs67397200	TMEM221	0.63	0.09	0.06
rs67397200	NXNL1	No Exp
rs67397200	SLC27A1	0.79	0.98	1.01
rs67397200	PGLS	No Exp
rs67397200	FAM129C	0.94	1.34	1.53
rs67397200	GLT25D1	0.39	0.69	0.63
rs67397200	UNC13A	0.29	0.52	0.45
rs67397200	MAP1S	0.97	0.68	0.67
rs67397200	FCHO1	0.61	1.56	1.88
