# Supplementary material for: Functional mechanisms underlying pleiotropic risk alleles at the 19p13.1 breast–ovarian cancer susceptibility locus
Source: Nat Commun. 2016 Sep 7;7:12675. doi: 10.1038/ncomms12675 (PMC5023955; doi:10.1038/ncomms12675)
Supplement: Supplementary Data 3 — Significant allele specific expression in breast cancer samples from TCGA (Peak 1) (P<0.05, F-tests). No associations were observed for any Peak 2 SNPs. (XLSX 38 kb) [file 41467_2016_BFncomms12675_MOESM1638_ESM.xlsx]

## Sheet: SD3 
Supplementary Data 3. Significant allele specific expression in breast cancer samples from TCGA (Peak 1) (P<0.05, F-tests). No associations were observed for any Peak 2 SNPs
SNP	Gene	P-Value
rs67397200	ABHB8	0.019
rs61494113	ABHB8	0.017
rs56069439	ABHB8	0.016
rs4808616	ABHB8	0.022
rs4808075	ABHB8	0.016
rs4808076	ABHB8	0.016
rs113299211	ABHB8	0.026
rs10419397	ABHB8	0.016
rs55924783	ABHB8	0.026
rs111961716	ABHB8	0.027
rs28473003	ABHB8	0.024
rs13343778	ABHB8	0.026
rs10424198	ABHB8	0.026
